# Supplementary material for: Advancement in the Breeding, Biotechnological and Genomic Tools towards Development of Durable Genetic Resistance against the Rice Blast Disease
Source: Plants (Basel). 2022 Sep 13;11(18):2386. doi: 10.3390/plants11182386 (PMC9504543; doi:10.3390/plants11182386)
Supplement: Supplementary file 1 [file plants-11-02386-s001.zip]

Archive with 1 entries (1 files):
- plants-1862219-supplementary.pdf
